# Supplementary material for: Phylogenetic Analyses and Biological Characterization of H9N2 Avian Influenza Virus Isolated from Chickens in China from 2022 to 2023
Source: Microorganisms. 2025 Dec 23;14(1):37. doi: 10.3390/microorganisms14010037 (PMC12843895; doi:10.3390/microorganisms14010037)
Supplement: Supplementary file 1 [file microorganisms-14-00037-s001.zip]

Archive with 1 entries (1 files):
- microorganisms-4045764-supplementary.pdf
